# Supplementary material for: Zinc Status of Horses and Ponies: Relevance of Health, Horse Type, Sex, Age, and Test Material
Source: Vet Sci. 2023 Apr 16;10(4):295. doi: 10.3390/vetsci10040295 (PMC10144230; doi:10.3390/vetsci10040295)
Supplement: Supplementary file 1 [file vetsci-10-00295-s001.zip]

Archive with 1 entries (1 files):
- vetsci-2308742-supplementary.pdf
